# Supplementary material for: Elucidating Hexanucleotide Repeat Number and Methylation within the X-Linked Dystonia-Parkinsonism (XDP)-Related SVA Retrotransposon in TAF1 with Nanopore Sequencing
Source: Genes (Basel). 2022 Jan 11;13(1):126. doi: 10.3390/genes13010126 (PMC8775018; doi:10.3390/genes13010126)
Supplement: Supplementary file 1 [file genes-13-00126-s001.zip]

Archive with 1 entries (1 files):
- genes-1537069-supplementary.pdf
